# Supplementary material for: Mechanical Performance of Multidirectional Buckling-Based Negative Stiffness Metamaterials: An Analytical and Numerical Study
Source: Materials (Basel). 2018 Jun 25;11(7):1078. doi: 10.3390/ma11071078 (PMC6073399; doi:10.3390/ma11071078)
Supplement: Supplementary file 1 [file materials-11-01078-s001.zip]

Archive with 3 entries (3 files):
- Supplementary Material 2.mp4
- Supplementary Material 3.mp4
- Supplementary Material 1.mp4
